# Supplementary material for: Plant Alkylbenzenes and Terpenoids in the Form of Cyclodextrin Inclusion Complexes as Antibacterial Agents and Levofloxacin Synergists
Source: Pharmaceuticals (Basel). 2022 Jul 14;15(7):861. doi: 10.3390/ph15070861 (PMC9321718; doi:10.3390/ph15070861)
Supplement: Supplementary file 1 [file pharmaceuticals-15-00861-s001.zip]

Archive with 1 entries (1 files):
- pharmaceuticals-1790570-supplementary.pdf
